# Supplementary material for: ﻿Elaphomycescastilloi (Elaphomycetaceae, Ascomycota) and Entolomasecotioides (Entolomataceae, Basidiomycota), two new sequestrate fungi from tropical montane cloud forest from south Mexico
Source: MycoKeys. 2023 Apr 3;96:127–42. doi: 10.3897/mycokeys.96.98320 (PMC10210238; doi:10.3897/mycokeys.96.98320)
Supplement: XML Treatment for Elaphomyces castilloi [file mycokeys.96.98320-treatment1.xml]

<!DOCTYPE tp:taxon-treatment
  PUBLIC "-//TaxonX//DTD Taxonomic Treatment Publishing DTD v0 20100105//EN" "tax-treatment-NSO.dtd">
<tp:taxon-treatment xmlns:tp="http://www.plazi.org/taxpub"><tp:treatment-meta><kwd-group><label>Taxon classification</label><kwd>
                <named-content content-type="kingdom">Fungi</named-content>
              </kwd><kwd>
                <named-content content-type="order">Eurotiales</named-content>
              </kwd><kwd>
                <named-content content-type="family">Elaphomycetaceae</named-content>
              </kwd></kwd-group><mixed-citation publication-type="journal"><person-group><name><surname>de la Fuente</surname><given-names>Javier Isaac</given-names></name><name><surname>García-Jiménez</surname><given-names>Jesús</given-names></name><name><surname>Raymundo</surname><given-names>Tania</given-names></name><name><surname>Sánchez-Flores</surname><given-names>Marcos</given-names></name><name><surname>Valenzuela</surname><given-names>Ricardo</given-names></name><name><surname>Guevara-Guerrero</surname><given-names>Gonzalo</given-names></name><name><surname>Pérez-Ovando</surname><given-names>Erika Cecilia</given-names></name><name><surname>Martínez-González</surname><given-names>César Ramiro</given-names></name></person-group><article-title>﻿<italic><tp:taxon-name><tp:taxon-name-part taxon-name-part-type="genus" reg="Elaphomyces">Elaphomyces</tp:taxon-name-part><tp:taxon-name-part taxon-name-part-type="species" reg="castilloi">castilloi</tp:taxon-name-part></tp:taxon-name></italic> (<tp:taxon-name><tp:taxon-name-part taxon-name-part-type="family">Elaphomycetaceae</tp:taxon-name-part></tp:taxon-name>, <tp:taxon-name><tp:taxon-name-part taxon-name-part-type="phylum">Ascomycota</tp:taxon-name-part></tp:taxon-name>) and <italic><tp:taxon-name><tp:taxon-name-part taxon-name-part-type="genus" reg="Entoloma">Entoloma</tp:taxon-name-part><tp:taxon-name-part taxon-name-part-type="species" reg="secotioides">secotioides</tp:taxon-name-part></tp:taxon-name></italic> (<tp:taxon-name><tp:taxon-name-part taxon-name-part-type="family">Entolomataceae</tp:taxon-name-part></tp:taxon-name>, <tp:taxon-name><tp:taxon-name-part taxon-name-part-type="phylum">Basidiomycota</tp:taxon-name-part></tp:taxon-name>), two new sequestrate fungi from tropical montane cloud forest from south Mexico</article-title><source>MycoKeys</source><day>03</day><month>04</month><year>2023</year><volume>96</volume><fpage>127</fpage><lpage>142</lpage><pub-id pub-id-type="doi">10.3897/mycokeys.96.98320</pub-id></mixed-citation></tp:treatment-meta><tp:nomenclature><label>﻿</label><tp:taxon-name>
              <object-id xmlns:xlink="http://www.w3.org/1999/xlink" content-type="arpha" xlink:type="simple">2EA9F762-8AF7-5D77-B4EC-CCC2FFE368FE</object-id>
              <tp:taxon-name-part taxon-name-part-type="genus" reg="Elaphomyces">Elaphomyces</tp:taxon-name-part>
              <tp:taxon-name-part taxon-name-part-type="species" reg="castilloi">castilloi</tp:taxon-name-part>
              <object-id xmlns:xlink="http://www.w3.org/1999/xlink" content-type="mycobank" xlink:type="simple">MB842037</object-id>
            </tp:taxon-name><tp:taxon-authority>J. García, Guevara &amp; de la Fuente</tp:taxon-authority><tp:taxon-status xmlns:xlink="http://www.w3.org/1999/xlink" xlink:type="simple">sp. nov.</tp:taxon-status><xref ref-type="fig" rid="F4">. Fig. 4A–G</xref></tp:nomenclature><tp:treatment-sec sec-type="type material" id="SECID0EQIAI"><title>Type material.</title><p><bold><italic>Holotype</italic>.</bold> Mexico. Chiapas: la Trinitaria Municipality, Lagunas de Monte bello, alt. 1004 m, <named-content xmlns:xlink="http://www.w3.org/1999/xlink" content-type="dwc:verbatimCoordinates" xlink:type="simple"><named-content content-type="geo-json" specific-use="{&#34;type&#34;:&#34;Point&#34;,&#34;coordinates&#34;:[-93.450000,16.883333]}" id="NCID0E5IAI" xlink:type="simple">16°53'N, 93°27'W</named-content></named-content>, 16 August 2019, J. García 18640 (Holotype-ITCV).</p></tp:treatment-sec><tp:treatment-sec sec-type="diagnosis" id="SECID0EDJAI"><title>Diagnosis.</title><p><italic><tp:taxon-name><tp:taxon-name-part taxon-name-part-type="genus" reg="Elaphomyces">Elaphomyces</tp:taxon-name-part><tp:taxon-name-part taxon-name-part-type="species" reg="castilloi">castilloi</tp:taxon-name-part></tp:taxon-name></italic> differs from other species of the genus by the following combination of characteristics: ascomata embedded in a yellow mycelial mat, dull blue powdery gleba, and globose reticulate ascospores (9.7–11.5 µm).</p></tp:treatment-sec><tp:treatment-sec sec-type="etymology" id="SECID0EUJAI"><title>Etymology.</title><p>The species was named <italic><tp:taxon-name><tp:taxon-name-part taxon-name-part-type="genus" reg="Elaphomyces"/><tp:taxon-name-part taxon-name-part-type="species" reg="castilloi">castilloi</tp:taxon-name-part></tp:taxon-name></italic> in honor of José Castillo Tovar (<italic>ad memoriam</italic>), a Mexican pioneer mycologist dedicated to studying the fungi from northeast Mexico.</p></tp:treatment-sec><tp:treatment-sec sec-type="description" id="SECID0ELKAI"><title>Description.</title><p><bold><italic>Ascomata</italic></bold> globose to ellipsoid, 14–32 mm, embedded in a thick, yellowish orange (4A7) to deep yellow (4A8), with a membranous mycelial mat, occasionally incorporating soil particles, and debris, loose but compacted near the peridium, easily detachable. <bold><italic>Peridium</italic></bold> surface black, slightly rough, carbonaceous, inner peridium grayish brown (8D3), sometimes with white mycelial strand, near the gleba forming a discontinuous layer. <bold><italic>Gleba</italic></bold> powdery, dull blue (23D5), compacted when young, becoming loose when mature, with scattered grey hyphae (25C1); odor and taste fungoid.</p><p><bold><italic>Mycelial mat hyphae</italic></bold> cylindrical, 2–6 µm diameter, septate, hyaline, thin-walled, loosely arranged. <bold><italic>Epicutis</italic></bold>: 125–200 µm diameter, composed of compacted hyphae, 3–8 µm diameter, strongly interwoven, subglobose to irregular, black in 5% KOH, thick-walled. <bold><italic>Subcutis</italic></bold> 500–650 µm diameter, composed by prostrated and compacted hyphae, 8–15 µm in diameter, hyaline to dull grey in 5% KOH (25D4), becoming irregular near the gleba, thin-walled. <bold><italic>Asci</italic></bold> subglobose, 32–38 × 25.8–30.1 µm, 5 to 8-spored, hyaline, thin-walled. <bold><italic>Ascospores</italic></bold> 9.7–11.5 µm (n = 30), globose, rarely subglobose, reticulated, projecting up to 1.9–2.7 µm, forming small bridges (less than 2 µm), with obtuse tips, golden brown color (5D7), thick-walled.</p></tp:treatment-sec><tp:treatment-sec sec-type="material" id="SECID0E5LAI"><title>Additional material examined.</title><p>Mexico. Chiapas: la Trinitaria Municipality, Lagunas de Monte bello, alt. 1004 m, <named-content xmlns:xlink="http://www.w3.org/1999/xlink" content-type="dwc:verbatimCoordinates" xlink:type="simple"><named-content content-type="geo-json" specific-use="{&#34;type&#34;:&#34;Point&#34;,&#34;coordinates&#34;:[-93.450000,16.883333]}" id="NCID0EHMAI" xlink:type="simple">16°53'N, 93°27'W</named-content></named-content>, 16 August 2011, Guevara 1102 (Paratype-ITCV). <abbrev xmlns:xlink="http://www.w3.org/1999/xlink" xlink:title="Internal Transcribed Spacer" id="ABBRID0EMMAI" xlink:type="simple">ITS</abbrev>: <ext-link xmlns:xlink="http://www.w3.org/1999/xlink" ext-link-type="gen" xlink:href="OP821419" xlink:type="simple">OP821419</ext-link>, <abbrev xmlns:xlink="http://www.w3.org/1999/xlink" xlink:title="the nuclear large subunit ribosomal DNA" id="ABBRID0EVMAI" xlink:type="simple">LSU</abbrev>: <ext-link xmlns:xlink="http://www.w3.org/1999/xlink" ext-link-type="gen" xlink:href="OP824739" xlink:type="simple">OP824739</ext-link>.</p></tp:treatment-sec><tp:treatment-sec sec-type="distribution" id="SECID0E5MAI"><title>Distribution.</title><p>Known only from the Mexican state of Chiapas, growing scattered, and hypogeous under <italic><tp:taxon-name><tp:taxon-name-part taxon-name-part-type="genus" reg="Quercus">Quercus</tp:taxon-name-part></tp:taxon-name></italic> sp. in montane cloud forest.</p></tp:treatment-sec><tp:treatment-sec sec-type="notes" id="SECID0ELNAI"><title>Notes.</title><p><italic><tp:taxon-name><tp:taxon-name-part taxon-name-part-type="genus" reg="Elaphomyces">Elaphomyces</tp:taxon-name-part><tp:taxon-name-part taxon-name-part-type="species" reg="castilloi">castilloi</tp:taxon-name-part></tp:taxon-name></italic> is phylogenetically close to <italic><tp:taxon-name><tp:taxon-name-part taxon-name-part-type="genus" reg="Elaphomyces">Elaphomyces</tp:taxon-name-part><tp:taxon-name-part taxon-name-part-type="species" reg="aculeatus">aculeatus</tp:taxon-name-part></tp:taxon-name></italic> Vittad. from Italy, the last one with similar ascospore color and ornamentation. It was previously reported from Mexico by <xref ref-type="bibr" rid="B12">Gómez-Reyes et al. (2012)</xref>. <italic><tp:taxon-name><tp:taxon-name-part taxon-name-part-type="genus" reg="Elaphomyces">Elaphomyces</tp:taxon-name-part><tp:taxon-name-part taxon-name-part-type="species" reg="aculeatus">aculeatus</tp:taxon-name-part></tp:taxon-name></italic> has a reddish peridium and dark-brown gleba; meanwhile, <italic><tp:taxon-name><tp:taxon-name-part taxon-name-part-type="genus" reg="Elaphomyces">E.</tp:taxon-name-part><tp:taxon-name-part taxon-name-part-type="species" reg="castilloi">castilloi</tp:taxon-name-part></tp:taxon-name></italic> has dark peridium and bluish gleba. The yellow mycelial mat and the small ascospores resemble those of <italic><tp:taxon-name><tp:taxon-name-part taxon-name-part-type="genus" reg="Elaphomyces">Elaphomyces</tp:taxon-name-part><tp:taxon-name-part taxon-name-part-type="species" reg="citrinus">citrinus</tp:taxon-name-part></tp:taxon-name></italic> Vittad. (Section <tp:taxon-name><tp:taxon-name-part taxon-name-part-type="genus" reg="Elaphomyces"/><tp:taxon-name-part taxon-name-part-type="species" reg="citrinus"/><tp:taxon-name-part taxon-name-part-type="section" reg="Malacodermei">Malacodermei</tp:taxon-name-part></tp:taxon-name>). However, it differs by the smaller ascocarp (less than 10 mm), the brownish peridium in young specimens, and by its geographic distribution (Europe) (<xref ref-type="bibr" rid="B33">Pegler et al. 1993</xref>). Although the morphological features of the new species are typical in the <italic><tp:taxon-name><tp:taxon-name-part taxon-name-part-type="genus" reg="Malacodermei">Malacodermei</tp:taxon-name-part></tp:taxon-name></italic>, these are also seldom observed in the <italic><tp:taxon-name><tp:taxon-name-part taxon-name-part-type="genus" reg="Ceratogaster">Ceratogaster</tp:taxon-name-part></tp:taxon-name></italic> (<xref ref-type="bibr" rid="B32">Paz et al. 2017</xref>).</p><fig id="F4" position="float" orientation="portrait"><object-id xmlns:xlink="http://www.w3.org/1999/xlink" content-type="doi" xlink:type="simple">10.3897/mycokeys.96.98320.figure4</object-id><object-id xmlns:xlink="http://www.w3.org/1999/xlink" content-type="arpha" xlink:type="simple">4F9F71AE-6273-54C1-9134-3689F967E60B</object-id><label>Figure 4.</label><caption><p><italic><tp:taxon-name><tp:taxon-name-part taxon-name-part-type="genus" reg="Elaphomyces">Elaphomyces</tp:taxon-name-part><tp:taxon-name-part taxon-name-part-type="species" reg="castilloi">castilloi</tp:taxon-name-part></tp:taxon-name></italic> (Holotype) <bold>A</bold> ascomata <bold>B</bold> mycelial mat hyphae <bold>C</bold> subcutis <bold>D</bold> asci <bold>E, F</bold> ascospores in KOH <bold>G</bold> detail of ascospore ornamentation in SEM.</p></caption><graphic xmlns:xlink="http://www.w3.org/1999/xlink" xlink:href="mycokeys-96-127-g004.jpg" position="float" orientation="portrait" xlink:type="simple" id="oo_833017.jpg"><uri content-type="original_file" xlink:type="simple">https://binary.pensoft.net/fig/833017</uri></graphic></fig></tp:treatment-sec><ref-list><ref id="B12"><mixed-citation xmlns:xlink="http://www.w3.org/1999/xlink" xlink:type="simple"><person-group><name name-style="western"><surname>Gómez-Reyes</surname><given-names>VM</given-names></name><name name-style="western"><surname>Hernández-Salmerón</surname><given-names>IR</given-names></name><name name-style="western"><surname>Terrón-Alfonso</surname><given-names>A</given-names></name><name name-style="western"><surname>Guevara-Guerrero</surname><given-names>G</given-names></name></person-group> (<year>2012</year>) <article-title>Estudio taxonómico de <italic><tp:taxon-name><tp:taxon-name-part taxon-name-part-type="genus">Elaphomyces</tp:taxon-name-part></tp:taxon-name></italic> spp. (<tp:taxon-name><tp:taxon-name-part taxon-name-part-type="phylum">Ascomycota</tp:taxon-name-part></tp:taxon-name>, <tp:taxon-name><tp:taxon-name-part taxon-name-part-type="order">Eurotiales</tp:taxon-name-part></tp:taxon-name>, <tp:taxon-name><tp:taxon-name-part taxon-name-part-type="family">Elaphomycetaceae</tp:taxon-name-part></tp:taxon-name>) de Michoacán, México.</article-title><source>Revista Mexicana de Micología</source><volume>36</volume>: <fpage>57</fpage>–<lpage>82</lpage>.</mixed-citation></ref><ref id="B33"><mixed-citation xmlns:xlink="http://www.w3.org/1999/xlink" xlink:type="simple"><person-group><name name-style="western"><surname>Pegler</surname><given-names>DN</given-names></name><name name-style="western"><surname>Spooner</surname><given-names>BM</given-names></name><name name-style="western"><surname>Young</surname><given-names>TWK</given-names></name></person-group> (<year>1993</year>) British Truffles: Revision of British Hypogeous <tp:taxon-name><tp:taxon-name-part taxon-name-part-type="kingdom">Fungi</tp:taxon-name-part></tp:taxon-name>. Royal Botanical Gardens Kew, London.</mixed-citation></ref><ref id="B32"><mixed-citation xmlns:xlink="http://www.w3.org/1999/xlink" xlink:type="simple"><person-group><name name-style="western"><surname>Paz</surname><given-names>A</given-names></name><name name-style="western"><surname>Bellanger</surname><given-names>JM</given-names></name><name name-style="western"><surname>Lavoise</surname><given-names>C</given-names></name><name name-style="western"><surname>Molia</surname><given-names>A</given-names></name><name name-style="western"><surname>Ławrynowicz</surname><given-names>M</given-names></name><name name-style="western"><surname>Larsson</surname><given-names>E</given-names></name><name name-style="western"><surname>Ibarguren</surname><given-names>IO</given-names></name><name name-style="western"><surname>Jeppson</surname><given-names>M</given-names></name><name name-style="western"><surname>Læssøe</surname><given-names>T</given-names></name><name name-style="western"><surname>Sauve</surname><given-names>M</given-names></name><name name-style="western"><surname>Richard</surname><given-names>F</given-names></name><name name-style="western"><surname>Moreau</surname><given-names>PA</given-names></name></person-group> (<year>2017</year>) <article-title>The genus <italic><tp:taxon-name><tp:taxon-name-part taxon-name-part-type="genus">Elaphomyces</tp:taxon-name-part></tp:taxon-name></italic> (<tp:taxon-name><tp:taxon-name-part taxon-name-part-type="phylum">Ascomycota</tp:taxon-name-part></tp:taxon-name>, <tp:taxon-name><tp:taxon-name-part taxon-name-part-type="order">Eurotiales</tp:taxon-name-part></tp:taxon-name>): A ribosomal DNA-based phylogeny and revised systematics of European ‘deer truffles’.</article-title><source>Persoonia</source><volume>38</volume>(<issue>1</issue>): <fpage>197</fpage>–<lpage>239</lpage>. <ext-link xlink:href="10.3767/003158517X697309" ext-link-type="doi" xlink:type="simple">https://doi.org/10.3767/003158517X697309</ext-link></mixed-citation></ref></ref-list></tp:taxon-treatment>
