# Supplementary material for: ﻿Elaphomycescastilloi (Elaphomycetaceae, Ascomycota) and Entolomasecotioides (Entolomataceae, Basidiomycota), two new sequestrate fungi from tropical montane cloud forest from south Mexico
Source: MycoKeys. 2023 Apr 3;96:127–42. doi: 10.3897/mycokeys.96.98320 (PMC10210238; doi:10.3897/mycokeys.96.98320)
Supplement: XML Treatment for Entoloma secotioides [file mycokeys.96.98320-treatment2.xml]

<!DOCTYPE tp:taxon-treatment
  PUBLIC "-//TaxonX//DTD Taxonomic Treatment Publishing DTD v0 20100105//EN" "tax-treatment-NSO.dtd">
<tp:taxon-treatment xmlns:tp="http://www.plazi.org/taxpub"><tp:treatment-meta><kwd-group><label>Taxon classification</label><kwd>
                <named-content content-type="kingdom">Fungi</named-content>
              </kwd><kwd>
                <named-content content-type="order">Agaricales</named-content>
              </kwd><kwd>
                <named-content content-type="family">Entolomataceae</named-content>
              </kwd></kwd-group><mixed-citation publication-type="journal"><person-group><name><surname>de la Fuente</surname><given-names>Javier Isaac</given-names></name><name><surname>García-Jiménez</surname><given-names>Jesús</given-names></name><name><surname>Raymundo</surname><given-names>Tania</given-names></name><name><surname>Sánchez-Flores</surname><given-names>Marcos</given-names></name><name><surname>Valenzuela</surname><given-names>Ricardo</given-names></name><name><surname>Guevara-Guerrero</surname><given-names>Gonzalo</given-names></name><name><surname>Pérez-Ovando</surname><given-names>Erika Cecilia</given-names></name><name><surname>Martínez-González</surname><given-names>César Ramiro</given-names></name></person-group><article-title>﻿<italic><tp:taxon-name><tp:taxon-name-part taxon-name-part-type="genus" reg="Elaphomyces">Elaphomyces</tp:taxon-name-part><tp:taxon-name-part taxon-name-part-type="species" reg="castilloi">castilloi</tp:taxon-name-part></tp:taxon-name></italic> (<tp:taxon-name><tp:taxon-name-part taxon-name-part-type="family">Elaphomycetaceae</tp:taxon-name-part></tp:taxon-name>, <tp:taxon-name><tp:taxon-name-part taxon-name-part-type="phylum">Ascomycota</tp:taxon-name-part></tp:taxon-name>) and <italic><tp:taxon-name><tp:taxon-name-part taxon-name-part-type="genus" reg="Entoloma">Entoloma</tp:taxon-name-part><tp:taxon-name-part taxon-name-part-type="species" reg="secotioides">secotioides</tp:taxon-name-part></tp:taxon-name></italic> (<tp:taxon-name><tp:taxon-name-part taxon-name-part-type="family">Entolomataceae</tp:taxon-name-part></tp:taxon-name>, <tp:taxon-name><tp:taxon-name-part taxon-name-part-type="phylum">Basidiomycota</tp:taxon-name-part></tp:taxon-name>), two new sequestrate fungi from tropical montane cloud forest from south Mexico</article-title><source>MycoKeys</source><day>03</day><month>04</month><year>2023</year><volume>96</volume><fpage>127</fpage><lpage>142</lpage><pub-id pub-id-type="doi">10.3897/mycokeys.96.98320</pub-id></mixed-citation></tp:treatment-meta><tp:nomenclature><label>﻿</label><tp:taxon-name>
              <object-id xmlns:xlink="http://www.w3.org/1999/xlink" content-type="arpha" xlink:type="simple">37665240-C4DC-5FE4-B489-54BB74543689</object-id>
              <tp:taxon-name-part taxon-name-part-type="genus" reg="Entoloma">Entoloma</tp:taxon-name-part>
              <tp:taxon-name-part taxon-name-part-type="species" reg="secotioides">secotioides</tp:taxon-name-part>
              <object-id xmlns:xlink="http://www.w3.org/1999/xlink" content-type="mycobank" xlink:type="simple">MB842038</object-id>
            </tp:taxon-name><tp:taxon-authority>J. García, Guevara &amp; de la Fuente</tp:taxon-authority><tp:taxon-status xmlns:xlink="http://www.w3.org/1999/xlink" xlink:type="simple">sp. nov.</tp:taxon-status><xref ref-type="fig" rid="F5">. Fig. 5A–F</xref></tp:nomenclature><tp:treatment-sec sec-type="type material" id="SECID0EMTAI"><title>Type material.</title><p><bold><italic>Holotype</italic>.</bold> Mexico. Chiapas: la Trinitaria Municipality, Lagunas de Monte bello, alt. 1004 m, <named-content xmlns:xlink="http://www.w3.org/1999/xlink" content-type="dwc:verbatimCoordinates" xlink:type="simple"><named-content content-type="geo-json" specific-use="{&#34;type&#34;:&#34;Point&#34;,&#34;coordinates&#34;:[-93.450000,16.883333]}" id="NCID0E1TAI" xlink:type="simple">16°53'N, 93°27'W</named-content></named-content>, 16 August 2019, J. García 18817 (Holotype-ITCV).</p></tp:treatment-sec><tp:treatment-sec sec-type="diagnosis" id="SECID0E6TAI"><title>Diagnosis.</title><p><italic><tp:taxon-name><tp:taxon-name-part taxon-name-part-type="genus" reg="Entoloma">Entoloma</tp:taxon-name-part><tp:taxon-name-part taxon-name-part-type="species" reg="secotioides">secotioides</tp:taxon-name-part></tp:taxon-name></italic> is characterized by cream colored, sulcate, secotioid basidiomata, not anastomosed gills, and angular basidiospores (7–13 × 5–9 µm).</p></tp:treatment-sec><tp:treatment-sec sec-type="etymology" id="SECID0EQUAI"><title>Etymology.</title><p>Named <italic><tp:taxon-name><tp:taxon-name-part taxon-name-part-type="genus" reg="Entoloma"/><tp:taxon-name-part taxon-name-part-type="species" reg="secotioides">secotioides</tp:taxon-name-part></tp:taxon-name></italic> due to the secotioid basidiomata.</p></tp:treatment-sec><tp:treatment-sec sec-type="description" id="SECID0EAVAI"><title>Description.</title><p>Pileus 12–15 mm, subglobose, flattened when young, becoming depressed when mature, sulcate, pale yellow (4A3) to light yellow (4A5), slightly velvety, margin incurved enclosing the hymenium, dry in appearance, sometimes with brownish fibrils. Hymenophore lamellate, slightly irregular, pale orange to orange white (5A2) to light yellow (4A5), not exposed even in mature specimens. Stipe 4–9 × 3–4 mm, cylindrical or absent, light yellow (4A5), smooth or finely fibrillose. Taste and odor fungoid, mild.</p><fig id="F5" position="float" orientation="portrait"><object-id xmlns:xlink="http://www.w3.org/1999/xlink" content-type="doi" xlink:type="simple">10.3897/mycokeys.96.98320.figure5</object-id><object-id xmlns:xlink="http://www.w3.org/1999/xlink" content-type="arpha" xlink:type="simple">CF645A7B-7093-570B-B4C1-EEB240BAC28B</object-id><label>Figure 5.</label><caption><p><italic><tp:taxon-name><tp:taxon-name-part taxon-name-part-type="genus" reg="Entoloma">Entoloma</tp:taxon-name-part><tp:taxon-name-part taxon-name-part-type="species" reg="secotioides">secotioides</tp:taxon-name-part></tp:taxon-name></italic> (Holotype) <bold>A, B</bold> basidiomata showing the pileus, hymenia, and stipe <bold>C</bold> peridium <bold>D, E</bold> details of the hymenium <bold>F</bold> basidiospores in KOH.</p></caption><graphic xmlns:xlink="http://www.w3.org/1999/xlink" xlink:href="mycokeys-96-127-g005.jpg" position="float" orientation="portrait" xlink:type="simple" id="oo_833018.jpg"><uri content-type="original_file" xlink:type="simple">https://binary.pensoft.net/fig/833018</uri></graphic></fig><p><bold><italic>Peridium</italic></bold> 70–300 µm composed of loosely interwoven or horizontally arranged hyphae, 4–7 µm in diameter, septate, bifurcate, hyaline to pastel green in 5% KOH (27A4), not reacting with Melzer, with clavate terminal cells, thin-walled. <bold><italic>Hymenophoral trama</italic></bold> 45–110 µm in diameter, composed of interwoven compacted hyphae, 4–9 µm in diameter, light orange in 5% KOH (5A4), thin-walled. <bold><italic>Basidia</italic></bold> 27–35 × 5–10 µm forming palisades, clavate, hyaline, thin-walled, embedded by a layer of loosely interwoven hyphae which arise from the trama, 6–11 µm diameter, sometimes branched, inflate at the septum, sometimes with terminal cells cystidioid or cylindrical, thin-walled. <bold><italic>Basidiospores</italic></bold> 7–13 × 5–9 µm, (L = 10.2, W = 7.1, Q = 1–2.2, n = 30), angular, rare nodulose, with 6–8 sides, some with conspicuous hilar appendix up to 3 µm, hyaline to pastel green (27A4), not reacting with Melzer reagent, smooth, thin-walled.</p></tp:treatment-sec><tp:treatment-sec sec-type="distribution" id="SECID0EVWAI"><title>Distribution.</title><p>Known only from the state of Chiapas, growing sub hypogeous under <italic><tp:taxon-name><tp:taxon-name-part taxon-name-part-type="genus" reg="Quercus">Quercus</tp:taxon-name-part></tp:taxon-name></italic> sp. and <italic><tp:taxon-name><tp:taxon-name-part taxon-name-part-type="genus" reg="Pinus">Pinus</tp:taxon-name-part></tp:taxon-name></italic> sp. in montane cloud forest.</p></tp:treatment-sec><tp:treatment-sec sec-type="material" id="SECID0EJXAI"><title>Additional material studied.</title><p>Mexico. Chiapas: la Trinitaria Municipality, Lagunas de Monte bello, alt. 1004 m, <named-content xmlns:xlink="http://www.w3.org/1999/xlink" content-type="dwc:verbatimCoordinates" xlink:type="simple"><named-content content-type="geo-json" specific-use="{&#34;type&#34;:&#34;Point&#34;,&#34;coordinates&#34;:[-93.450000,16.883333]}" id="NCID0ESXAI" xlink:type="simple">16°53'N, 93°27'W</named-content></named-content>, 16 August 2019, Guevara 1173 (Paratype-ITCV). <abbrev xmlns:xlink="http://www.w3.org/1999/xlink" xlink:title="Internal Transcribed Spacer" id="ABBRID0EXXAI" xlink:type="simple">ITS</abbrev>: <ext-link xmlns:xlink="http://www.w3.org/1999/xlink" ext-link-type="gen" xlink:href="OP821421" xlink:type="simple">OP821421</ext-link>; <abbrev xmlns:xlink="http://www.w3.org/1999/xlink" xlink:title="the nuclear large subunit ribosomal DNA" id="ABBRID0EAYAI" xlink:type="simple">LSU</abbrev>: <ext-link xmlns:xlink="http://www.w3.org/1999/xlink" ext-link-type="gen" xlink:href="OP824741" xlink:type="simple">OP824741</ext-link>; RPB2: <ext-link xmlns:xlink="http://www.w3.org/1999/xlink" ext-link-type="gen" xlink:href="KC265753" xlink:type="simple">KC265753</ext-link>.</p></tp:treatment-sec><tp:treatment-sec sec-type="notes" id="SECID0EOYAI"><title>Notes.</title><p><italic><tp:taxon-name><tp:taxon-name-part taxon-name-part-type="genus" reg="Entoloma">Entoloma</tp:taxon-name-part><tp:taxon-name-part taxon-name-part-type="species" reg="secotioides">secotioides</tp:taxon-name-part></tp:taxon-name></italic> is characterized by pale-cream basidiomata, enclosed, not anastomosed gills, and angular basidiospores 7–13 × 5–9 µm. <italic><tp:taxon-name><tp:taxon-name-part taxon-name-part-type="genus" reg="Entoloma">Entoloma</tp:taxon-name-part><tp:taxon-name-part taxon-name-part-type="species" reg="calongei">calongei</tp:taxon-name-part></tp:taxon-name></italic> (E. Horak &amp; G. Moreno) Noordel. &amp; Co-David has gray-brown pileus, loculate gleba, and basidiospores 6–10 µm (<xref ref-type="bibr" rid="B18">Horak and Moreno 1998</xref>); <italic><tp:taxon-name><tp:taxon-name-part taxon-name-part-type="genus" reg="Entoloma">Entoloma</tp:taxon-name-part><tp:taxon-name-part taxon-name-part-type="species" reg="chilensis">chilensis</tp:taxon-name-part></tp:taxon-name></italic> (E. Horak) Noordel. &amp; Co-David also has grayish pileus, loculate gleba, and basidiospores 9–11 × 6.5–7.5 µm (<xref ref-type="bibr" rid="B17">Horak 1963</xref>). Both species differ from <italic><tp:taxon-name><tp:taxon-name-part taxon-name-part-type="genus" reg="Entoloma">E.</tp:taxon-name-part><tp:taxon-name-part taxon-name-part-type="species" reg="secotioides">secotioides</tp:taxon-name-part></tp:taxon-name></italic> mainly in the basidiomata color (pale-cream <italic>vs.</italic> grayish-brown) and hymenophore shape (slightly irregular <italic>vs.</italic> locules). The new species is phylogenetically close to <italic><tp:taxon-name><tp:taxon-name-part taxon-name-part-type="genus" reg="Entoloma">E.</tp:taxon-name-part><tp:taxon-name-part taxon-name-part-type="species" reg="asterosporum">asterosporum</tp:taxon-name-part></tp:taxon-name></italic> (Coker &amp; Couch) T.J. Baroni &amp; Matheny, differing from <italic><tp:taxon-name><tp:taxon-name-part taxon-name-part-type="genus" reg="Entoloma">E.</tp:taxon-name-part><tp:taxon-name-part taxon-name-part-type="species" reg="secotioides">secotioides</tp:taxon-name-part></tp:taxon-name></italic> by having the globose sporome, pungent odor and smell, and larger spores (up to 16 µm) (<xref ref-type="bibr" rid="B1">Baroni and Matheny 2011</xref>).</p></tp:treatment-sec><ref-list><ref id="B18"><mixed-citation xmlns:xlink="http://www.w3.org/1999/xlink" xlink:type="simple"><person-group><name name-style="western"><surname>Horak</surname><given-names>E</given-names></name><name name-style="western"><surname>Moreno</surname><given-names>G</given-names></name></person-group> (<year>1998</year>) <article-title><italic><tp:taxon-name><tp:taxon-name-part taxon-name-part-type="genus">Rhodogaster</tp:taxon-name-part><tp:taxon-name-part taxon-name-part-type="species">calongei</tp:taxon-name-part></tp:taxon-name></italic> sp. nov. (<tp:taxon-name><tp:taxon-name-part taxon-name-part-type="phylum">Basidiomycota</tp:taxon-name-part></tp:taxon-name>), first European record of the secotiaceous entolomatoid genus from northern Spain.</article-title><source>Sydowia</source><volume>50</volume>: <fpage>187</fpage>–<lpage>191</lpage>.</mixed-citation></ref><ref id="B17"><mixed-citation xmlns:xlink="http://www.w3.org/1999/xlink" xlink:type="simple"><person-group><name name-style="western"><surname>Horak</surname><given-names>E</given-names></name></person-group> (<year>1963</year>) <article-title><tp:taxon-name><tp:taxon-name-part taxon-name-part-type="kingdom">Fungi</tp:taxon-name-part></tp:taxon-name> Austroamericani. 3. <italic><tp:taxon-name><tp:taxon-name-part taxon-name-part-type="genus">Rhodogaster</tp:taxon-name-part></tp:taxon-name></italic> gen. nov. A new link from Chile towards the <tp:taxon-name><tp:taxon-name-part taxon-name-part-type="family">Rhodophyllaceae</tp:taxon-name-part></tp:taxon-name>.</article-title><source>Sydowia</source><volume>17</volume>: <fpage>190</fpage>–<lpage>192</lpage>.</mixed-citation></ref><ref id="B1"><mixed-citation xmlns:xlink="http://www.w3.org/1999/xlink" xlink:type="simple"><person-group><name name-style="western"><surname>Baroni</surname><given-names>TJ</given-names></name><name name-style="western"><surname>Matheny</surname><given-names>PB</given-names></name></person-group> (<year>2011</year>) <article-title>A re-evaluation of gasteroid and cyphelloid species of <tp:taxon-name><tp:taxon-name-part taxon-name-part-type="family">Entolomataceae</tp:taxon-name-part></tp:taxon-name> from eastern North America.</article-title><source>Harvard Papers in Botany</source><volume>16</volume>(<issue>2</issue>): <fpage>293</fpage>–<lpage>310</lpage>. <ext-link xlink:href="10.3100/0.25.016.0205" ext-link-type="doi" xlink:type="simple">https://doi.org/10.3100/0.25.016.0205</ext-link></mixed-citation></ref></ref-list></tp:taxon-treatment>
